# Supplementary material for: High-Frequency Functional Trajectories Predict Depressive Worsening in Singapore’s Community-Dwelling Older Adults
Source: Healthcare (Basel). 2026 Mar 2;14(5):629. doi: 10.3390/healthcare14050629 (PMC12984184; doi:10.3390/healthcare14050629)
Supplement: Supplementary file 1 [file healthcare-14-00629-s001.zip]

Archive with 1 entries (1 files):
- healthcare-4132794-supplementary.pdf
